# Supplementary material for: Bridging knowledge gaps in two trematode life cycles: insights from southern African freshwater ecosystems
Source: Int J Parasitol Parasites Wildl. 2026 Feb 13;29:101205. doi: 10.1016/j.ijppaw.2026.101205 (PMC13083302; doi:10.1016/j.ijppaw.2026.101205)
Supplement: Multimedia component 2 [file mmc2.xlsx]

## Sheet: Supplementary file 2
Supplementary file 2. Uncorrected p-distances for the alignments generated in the current study (Tables S3–S10).
Table S3 Uncorrected p-distances of the 28S rDNA alignment for selected sequences of family Echinostomatidae (Alignment 1). Sequences generated in this study are presented in bold.
	PX758998	PX758999	AB189982	JQ425592	KM191799	KM191800	KM191802	KM191803	KM191807	KT359583	KT831344	KT956920	KT956926	KT956927	KT956928	KT956929	KT956930	KY284002	KY284003	KY284004	KY284005	KY284006	KY284007	KY284009	KY284010	LC599514	LC818882	PX759001	PX759002	MK482414	MK482425	MK482430	MK482436	MK482443	MK482446	MK482447	MK482449	MK482450	MK482455	MK482458	MK482463	MK482467	MK482480	MK482494	MZ409816	OM305031	PP228374	PP738959	PP738960
PX758998
PX758999	0
AB189982	0.0238516	0.0238516
JQ425592	0.0424403	0.0424403	0.0335689
KM191799	0.0424403	0.0424403	0.0344523	0.00706714
KM191800	0.0424403	0.0424403	0.0344523	0.00706714	0
KM191802	0.0503979	0.0503979	0.0424403	0.0106101	0.0123784	0.0123784
KM191803	0.0424403	0.0424403	0.0335986	0.00795756	0.00884173	0.00884173	0.0159151
KM191807	0.0504425	0.0504425	0.0477876	0.019469	0.0221239	0.0221239	0.0238938	0.0230088
KT359583	0.0212014	0.0212014	0.0061674	0.0291519	0.0300353	0.0300353	0.0380195	0.0291777	0.0433628
KT831344	0.0424403	0.0424403	0.0335689	0	0.00706714	0.00706714	0.0106101	0.00795756	0.019469	0.0291519
KT956920	0.0212014	0.0212014	0.00881057	0.0265018	0.0273852	0.0273852	0.0353669	0.0265252	0.039823	0.00440529	0.0265018
KT956926	0.020318	0.020318	0.0194004	0.0344523	0.0335689	0.0335689	0.0415561	0.0362511	0.0477876	0.0149912	0.0344523	0.0132275
KT956927	0.0185512	0.0185512	0.0176523	0.0344828	0.0353669	0.0353669	0.0433245	0.0362511	0.0469027	0.0132392	0.0344828	0.011474	0.0105914
KT956928	0.117021	0.117021	0.114943	0.110816	0.109929	0.109929	0.114463	0.111801	0.120782	0.109637	0.110816	0.110522	0.107965	0.10806
KT956929	0.112689	0.112689	0.110717	0.111801	0.109139	0.109139	0.114565	0.111901	0.120889	0.105403	0.111801	0.107174	0.106289	0.10461	0.0204263
KT956930	0.102928	0.102928	0.10177	0.101154	0.100266	0.100266	0.101243	0.10302	0.112	0.0964602	0.101154	0.0982301	0.0956599	0.0957447	0.0662544	0.0631111
KY284002	0.019469	0.019469	0.0185512	0.0353982	0.0362832	0.0362832	0.044287	0.0372011	0.0469858	0.0141343	0.0353982	0.0123675	0.00971731	0.00618921	0.110816	0.108252	0.0984916
KY284003	0.0194346	0.0194346	0.0185185	0.0353357	0.0362191	0.0362191	0.0442087	0.0371353	0.0469027	0.0141093	0.0353357	0.0123457	0.00970018	0.00617829	0.110619	0.10806	0.0983171	0
KY284004	0.020318	0.020318	0.0194004	0.0344523	0.0335689	0.0335689	0.0415561	0.0362511	0.0477876	0.0149912	0.0344523	0.0132275	0	0.0105914	0.107965	0.106289	0.0956599	0.00971731	0.00970018
KY284005	0.019469	0.019469	0.0185512	0.0345133	0.0336283	0.0336283	0.0416298	0.0363153	0.0469858	0.0141343	0.0345133	0.0123675	0	0.00972591	0.10727	0.10559	0.0958296	0.00884956	0.00883392	0
KY284006	0.0220848	0.0220848	0.021164	0.0362191	0.0353357	0.0353357	0.0433245	0.0380195	0.0495575	0.0167549	0.0362191	0.0149912	0.00176367	0.0123566	0.109735	0.10806	0.0974314	0.0114841	0.0114638	0.00176367	0.00176678
KY284007	0.0282935	0.0282935	0.0203001	0.0327144	0.0327144	0.0327144	0.039823	0.0336283	0.0460585	0.015887	0.0327144	0.0141218	0.0150044	0.0150177	0.108946	0.106383	0.0939716	0.0159151	0.015887	0.0150044	0.0150309	0.0167696
KY284009	0.0282935	0.0282935	0.0203001	0.0327144	0.0327144	0.0327144	0.039823	0.0336283	0.0460585	0.015887	0.0327144	0.0141218	0.0150044	0.0150177	0.108946	0.106383	0.0939716	0.0159151	0.015887	0.0150044	0.0150177	0.0167696	0
KY284010	0.0212014	0.0212014	0.0203001	0.0371353	0.0380195	0.0380195	0.045977	0.0389036	0.0495575	0.015887	0.0371353	0.0141218	0.0132392	0.00264784	0.110717	0.10727	0.0984043	0.00884173	0.00882613	0.0132392	0.0123784	0.0150044	0.0176678	0.0176678
LC599514	0.0194346	0.0194346	0.00440529	0.0291519	0.0300353	0.0300353	0.0380195	0.0291777	0.0433628	0.00176211	0.0291519	0.00440529	0.0149912	0.0132392	0.110522	0.106289	0.0973451	0.0141343	0.0141093	0.0149912	0.0141343	0.0167549	0.015887	0.015887	0.015887
LC818882	0.0212014	0.0212014	0.0202822	0.0353357	0.0344523	0.0344523	0.0424403	0.0371353	0.0486726	0.015873	0.0353357	0.0141093	0.000881834	0.011474	0.10708	0.105403	0.0965456	0.0106007	0.010582	0.000881834	0.000883392	0.0026455	0.015887	0.015887	0.0141218	0.015873
PX759001	0	0	0.0238516	0.0424403	0.0424403	0.0424403	0.0503979	0.0424403	0.0504425	0.0212014	0.0424403	0.0212014	0.020318	0.0185512	0.117021	0.112689	0.102928	0.019469	0.0194346	0.020318	0.019469	0.0220848	0.0282935	0.0282935	0.0212014	0.0194346	0.0212014
PX759002	0	0	0.0238516	0.0424403	0.0424403	0.0424403	0.0503979	0.0424403	0.0504425	0.0212014	0.0424403	0.0212014	0.020318	0.0185512	0.117021	0.112689	0.102928	0.019469	0.0194346	0.020318	0.019469	0.0220848	0.0282935	0.0282935	0.0212014	0.0194346	0.0212014	0
MK482414	0	0	0.0238516	0.0424403	0.0424403	0.0424403	0.0503979	0.0424403	0.0504425	0.0212014	0.0424403	0.0212014	0.020318	0.0185512	0.117021	0.112689	0.102928	0.019469	0.0194346	0.020318	0.019469	0.0220848	0.0282935	0.0282935	0.0212014	0.0194346	0.0212014	0	0
MK482425	0.000883392	0.000883392	0.024735	0.0433245	0.0433245	0.0433245	0.0512821	0.0433245	0.0513274	0.0220848	0.0433245	0.0220848	0.0212014	0.0194346	0.117908	0.113576	0.103815	0.020354	0.020318	0.0212014	0.020354	0.0229682	0.0291777	0.0291777	0.0220848	0.020318	0.0220848	0.000883392	0.000883392	0.000883392
MK482430	0.0167845	0.0167845	0.015887	0.0327144	0.0335986	0.0335986	0.0415561	0.0344828	0.0451327	0.011474	0.0327144	0.00970874	0.00882613	0.00353045	0.106289	0.102837	0.0957447	0.00442087	0.00441306	0.00882613	0.00795756	0.0105914	0.0132509	0.0132509	0.00617829	0.011474	0.00970874	0.0167845	0.0167845	0.0167845	0.0176678
MK482436	0	0	0.0238516	0.0424403	0.0424403	0.0424403	0.0503979	0.0424403	0.0504425	0.0212014	0.0424403	0.0212014	0.020318	0.0185512	0.117021	0.112689	0.102928	0.019469	0.0194346	0.020318	0.019469	0.0220848	0.0282935	0.0282935	0.0212014	0.0194346	0.0212014	0	0	0	0.000883392	0.0167845
MK482443	0.0309461	0.0309461	0.0273852	0.0424779	0.0433628	0.0433628	0.0486726	0.0442478	0.0504872	0.0212014	0.0424779	0.0194346	0.0238516	0.0220848	0.117021	0.112689	0.102041	0.0230088	0.0229682	0.0238516	0.0230088	0.0256184	0.0159151	0.0159151	0.024735	0.0229682	0.024735	0.0309461	0.0309461	0.0309461	0.0318302	0.020318	0.0309461
MK482446	0.020318	0.020318	0.0194004	0.0344523	0.0353357	0.0353357	0.0433245	0.0362511	0.0460177	0.0149912	0.0344523	0.0132275	0.010582	0.0070609	0.109735	0.107174	0.0974314	0.000883392	0.000881834	0.010582	0.00971731	0.0123457	0.0167696	0.0167696	0.00970874	0.0149912	0.0114638	0.020318	0.020318	0.020318	0.0212014	0.00529568	0.020318	0.0238516
MK482447	0.0300619	0.0300619	0.0335689	0.0451327	0.0460177	0.0460177	0.0539823	0.0477876	0.0540301	0.0291519	0.0451327	0.0273852	0.0229682	0.0265018	0.120567	0.118012	0.106477	0.0256637	0.0256184	0.0229682	0.0221239	0.024735	0.0318302	0.0318302	0.0291519	0.0291519	0.0238516	0.0300619	0.0300619	0.0300619	0.0309461	0.024735	0.0300619	0.0389036	0.0265018
MK482449	0.0220848	0.0220848	0.0185022	0.0371025	0.0371025	0.0371025	0.0450928	0.0362511	0.0469027	0.0140969	0.0371025	0.0140969	0.0202822	0.0185349	0.117595	0.115146	0.10177	0.0194346	0.0194004	0.0202822	0.0194346	0.0220459	0.0211827	0.0211827	0.0211827	0.0140969	0.021164	0.0220848	0.0220848	0.0220848	0.0229682	0.0167696	0.0220848	0.0282686	0.0202822	0.0300353
MK482450	0.0212014	0.0212014	0.0176211	0.0362191	0.0362191	0.0362191	0.0442087	0.0353669	0.0460177	0.0132159	0.0362191	0.0132159	0.0194004	0.0176523	0.116711	0.11426	0.100885	0.0185512	0.0185185	0.0194004	0.0185512	0.021164	0.0203001	0.0203001	0.0203001	0.0132159	0.0202822	0.0212014	0.0212014	0.0212014	0.0220848	0.015887	0.0212014	0.0273852	0.0194004	0.0291519	0.000881057
MK482455	0	0	0.0238516	0.0424403	0.0424403	0.0424403	0.0503979	0.0424403	0.0504425	0.0212014	0.0424403	0.0212014	0.020318	0.0185512	0.117021	0.112689	0.102928	0.019469	0.0194346	0.020318	0.019469	0.0220848	0.0282935	0.0282935	0.0212014	0.0194346	0.0212014	0	0	0	0.000883392	0.0167845	0	0.0309461	0.020318	0.0300619	0.0220848	0.0212014
MK482458	0.020318	0.020318	0.0194004	0.0344523	0.0353357	0.0353357	0.0433245	0.0362511	0.0460177	0.0149912	0.0344523	0.0132275	0.010582	0.0070609	0.109735	0.107174	0.0974314	0.000883392	0.000881834	0.010582	0.00971731	0.0123457	0.0167696	0.0167696	0.00970874	0.0149912	0.0114638	0.020318	0.020318	0.020318	0.0212014	0.00529568	0.020318	0.0238516	0	0.0265018	0.0202822	0.0194004	0.020318
MK482463	0.0185512	0.0185512	0.0176523	0.0344828	0.0353669	0.0353669	0.0433245	0.0362511	0.0469027	0.0132392	0.0344828	0.011474	0.0105914	0.00529568	0.10806	0.10461	0.0975177	0.00618921	0.00617829	0.0105914	0.00972591	0.0123566	0.0150177	0.0150177	0.00794351	0.0132392	0.011474	0.0185512	0.0185512	0.0185512	0.0194346	0.00176523	0.0185512	0.0220848	0.0070609	0.0265018	0.0185349	0.0176523	0.0185512	0.0070609
MK482467	0.0176678	0.0176678	0.0167696	0.0335986	0.0344828	0.0344828	0.0424403	0.0353669	0.0460177	0.0123566	0.0335986	0.0105914	0.00970874	0.00441306	0.106289	0.102837	0.0957447	0.00530504	0.00529568	0.00970874	0.00884173	0.011474	0.0141343	0.0141343	0.0070609	0.0123566	0.0105914	0.0176678	0.0176678	0.0176678	0.0185512	0.000882613	0.0176678	0.0212014	0.00617829	0.0256184	0.0176523	0.0167696	0.0176678	0.00617829	0.00264784
MK482480	0	0	0.0238516	0.0424403	0.0424403	0.0424403	0.0503979	0.0424403	0.0504425	0.0212014	0.0424403	0.0212014	0.020318	0.0185512	0.117021	0.112689	0.102928	0.019469	0.0194346	0.020318	0.019469	0.0220848	0.0282935	0.0282935	0.0212014	0.0194346	0.0212014	0	0	0	0.000883392	0.0167845	0	0.0309461	0.020318	0.0300619	0.0220848	0.0212014	0	0.020318	0.0185512	0.0176678
MK482494	0.0167845	0.0167845	0.015887	0.0327144	0.0335986	0.0335986	0.0415561	0.0344828	0.0451327	0.011474	0.0327144	0.00970874	0.00882613	0.00353045	0.106289	0.102837	0.0957447	0.00442087	0.00441306	0.00882613	0.00795756	0.0105914	0.0132509	0.0132509	0.00617829	0.011474	0.00970874	0.0167845	0.0167845	0.0167696	0.0176678	0	0.0167845	0.020318	0.00529568	0.024735	0.0167696	0.015887	0.0167845	0.00529568	0.00176523	0.000882613	0.0167845
MZ409816	0.0424403	0.0424403	0.0335689	0	0.00706714	0.00706714	0.0106101	0.00795756	0.019469	0.0291519	0	0.0265018	0.0344523	0.0344828	0.110816	0.111801	0.101154	0.0353982	0.0353357	0.0344523	0.0345133	0.0362191	0.0327144	0.0327144	0.0371353	0.0291519	0.0353357	0.0424403	0.0424403	0.0424403	0.0433245	0.0327144	0.0424403	0.0424779	0.0344523	0.0451327	0.0371025	0.0362191	0.0424403	0.0344523	0.0344828	0.0335986	0.0424403	0.0327144
OM305031	0.0167845	0.0167845	0.015887	0.0327144	0.0335986	0.0335986	0.0415561	0.0344828	0.0451327	0.011474	0.0327144	0.00970874	0.00882613	0.00353045	0.106289	0.102837	0.0957447	0.00442087	0.00441306	0.00882613	0.00795756	0.0105914	0.0132509	0.0132509	0.00617829	0.011474	0.00970874	0.0167845	0.0167845	0.0167845	0.0176678	0	0.0167845	0.020318	0.00529568	0.024735	0.0167696	0.015887	0.0167845	0.00529568	0.00176523	0.000882613	0.0167845	0	0.0327144
PP228374	0.020318	0.020318	0.0194004	0.0344523	0.0353357	0.0353357	0.0433245	0.0362511	0.0460177	0.0149912	0.0344523	0.0132275	0.010582	0.0070609	0.109735	0.107174	0.0974314	0.000883392	0.000881834	0.010582	0.00971731	0.0123457	0.0167696	0.0167696	0.00970874	0.0149912	0.0114638	0.020318	0.020318	0.020318	0.0212014	0.00529568	0.020318	0.0238516	0	0.0265018	0.0202822	0.0194004	0.020318	0	0.0070609	0.00617829	0.020318	0.00529568	0.0344523	0.00529568
PP738959	0.0185512	0.0185512	0.0176523	0.0344828	0.0353669	0.0353669	0.0433245	0.0362511	0.0469027	0.0132392	0.0344828	0.011474	0.0105914	0	0.10806	0.10461	0.0957447	0.00618921	0.00617829	0.0105914	0.00972591	0.0123566	0.0150177	0.0150177	0.00264784	0.0132392	0.011474	0.0185512	0.0185512	0.0185512	0.0194346	0.00353045	0.0185512	0.0220848	0.0070609	0.0265018	0.0185349	0.0176523	0.0185512	0.0070609	0.00529568	0.00441306	0.0185512	0.00353045	0.0344828	0.00353045	0.0070609
PP738960	0.0176991	0.0176991	0.0167993	0.0336581	0.0345438	0.0345438	0.0425155	0.0354296	0.0460993	0.0123784	0.0336581	0.0106101	0.00972591	0.000884173	0.109139	0.105684	0.0968028	0.00531444	0.00530504	0.00972591	0.0088574	0.0114943	0.0141593	0.0141593	0.00353669	0.0123784	0.0106101	0.0176991	0.0176991	0.0176991	0.0185841	0.00265252	0.0176991	0.0212389	0.00618921	0.0256637	0.0176835	0.0167993	0.0176991	0.00618921	0.00442087	0.00353669	0.0176991	0.00265252	0.0336581	0.00265252	0.00618921	0.000884173
PP738961	0.00707965	0.00707965	0.0185841	0.0380868	0.0380868	0.0380868	0.0460585	0.0389725	0.0496454	0.0159292	0.0380868	0.0159292	0.0176991	0.0141593	0.111012	0.108444	0.0977778	0.0150709	0.0150442	0.0176991	0.016844	0.019469	0.023915	0.023915	0.0168142	0.0141593	0.0185841	0.00707965	0.00707965	0.00707965	0.0079646	0.0123894	0.00707965	0.0292294	0.0159292	0.0274579	0.0185841	0.0176991	0.00707965	0.0159292	0.0141593	0.0132743	0.00707965	0.0123894	0.0380868	0.0123894	0.0159292	0.0141593	0.0132979
PP738962	0.00618375	0.00618375	0.0185512	0.0380195	0.0380195	0.0380195	0.045977	0.0389036	0.0486726	0.0159011	0.0380195	0.0159011	0.0167845	0.0132509	0.110816	0.108252	0.0976043	0.0141593	0.0141343	0.0167845	0.0159292	0.0185512	0.0229885	0.0229885	0.0159011	0.0141343	0.0176678	0.00618375	0.00618375	0.00618375	0.00706714	0.0114841	0.00618375	0.0282935	0.0150177	0.0265252	0.0176678	0.0167845	0.00618375	0.0150177	0.0132509	0.0123675	0.00618375	0.0114841	0.0380195	0.0114841	0.0150177	0.0132509	0.0123894
PP738963	0.00618375	0.00618375	0.0185512	0.0380195	0.0380195	0.0380195	0.045977	0.0389036	0.0486726	0.0159011	0.0380195	0.0159011	0.0167845	0.0132509	0.110816	0.108252	0.0976043	0.0141593	0.0141343	0.0167845	0.0159292	0.0185512	0.0229885	0.0229885	0.0159011	0.0141343	0.0176678	0.00618375	0.00618375	0.00618375	0.00706714	0.0114841	0.00618375	0.0282935	0.0150177	0.0265252	0.0176678	0.0167845	0.00618375	0.0150177	0.0132509	0.0123675	0.00618375	0.0114841	0.0380195	0.0114841	0.0150177	0.0132509	0.0123894
PX759004	0	0	0.0238516	0.0424403	0.0424403	0.0424403	0.0503979	0.0424403	0.0504425	0.0212014	0.0424403	0.0212014	0.020318	0.0185512	0.117021	0.112689	0.102928	0.019469	0.0194346	0.020318	0.019469	0.0220848	0.0282935	0.0282935	0.0212014	0.0194346	0.0212014	0	0	0	0.000883392	0.0167845	0	0.0309461	0.020318	0.0300619	0.0220848	0.0212014	0	0.020318	0.0185512	0.0176678	0	0.0167845	0.0424403	0.0167845	0.020318	0.0185512	0.0176991
Table S4 Uncorrected p-distances of the ITS1–5.8S–ITS2 rDNA alignment for selected sequences of family Echinostomatidae (Alignment 2). Sequences generated in this study are presented in bold.
	AB189982	AY245708	AY245709	PX759006	KJ720683	KM972994	KM972995	KM973000	KY283998	KY945918	KY945919	MT447043	MT447047	MW001033	MW001053	MZ412883	MZ412884	MZ412885	OM305105	ON866948	OR509030	PP188697	PP188698	PP188703	PP228840	PP228841	PP564877	PP738869	PP738870
AB189982
AY245708	0.0530612
AY245709	0.0441932	0.036961
PX759006	0.0659114	0.0525232	0.0525232
KJ720683	0.0441932	0.036961	0	0.0525232
KM972994	0.0565262	0.0451745	0.0349076	0.0401648	0.0349076
KM972995	0.057554	0.0462012	0.0338809	0.0401648	0.0338809	0.00102669
KM973000	0.0530612	0	0.036961	0.0525232	0.036961	0.0451745	0.0462012
KY283998	0.072449	0.0663265	0.0698869	0.0865088	0.0698869	0.0729702	0.0739979	0.0663265
KY945918	0.0622449	0.0601427	0.0677618	0.0803296	0.0677618	0.0677618	0.0687885	0.0601427	0.0377166
KY945919	0.0693878	0.0632008	0.0708419	0.0854789	0.0708419	0.0718686	0.0728953	0.0632008	0.0326198	0.0203666
MT447043	0.21118	0.220269	0.210417	0.218391	0.210417	0.213542	0.2125	0.220269	0.210145	0.208893	0.211996
MT447047	0.196653	0.207113	0.200211	0.203801	0.200211	0.198103	0.19705	0.207113	0.197699	0.199791	0.201883	0.05
MW001033	0.00306122	0.0520408	0.0431655	0.0669413	0.0431655	0.0554985	0.0565262	0.0520408	0.0714286	0.0612245	0.0683673	0.210145	0.195607
MW001053	0.0441932	0.036961	0	0.0525232	0	0.0349076	0.0338809	0.036961	0.0698869	0.0677618	0.0708419	0.210417	0.200211	0.0431655
MZ412883	0.0672182	0.0537746	0.0537746	0.00103413	0.0537746	0.041365	0.041365	0.0537746	0.0879007	0.081696	0.0868666	0.218258	0.202545	0.0682523	0.0537746
MZ412884	0.2108	0.21888	0.208986	0.216981	0.208986	0.212121	0.211076	0.21888	0.207684	0.208506	0.211618	0.00404449	0.0511771	0.209761	0.208986	0.216842
MZ412885	0.2108	0.219917	0.210031	0.218029	0.210031	0.213166	0.212121	0.219917	0.207684	0.208506	0.211618	0.00404449	0.0511771	0.209761	0.210031	0.217895	0
OM305105	0.0561224	0.00917431	0.0400411	0.053553	0.0400411	0.0441478	0.0451745	0.00917431	0.0714286	0.0652396	0.0682977	0.22544	0.213389	0.055102	0.0400411	0.0548087	0.224066	0.225104
ON866948	0.057554	0.0472279	0.0359343	0.0432544	0.0359343	0.00616016	0.00513347	0.0472279	0.0750257	0.0698152	0.073922	0.215625	0.201264	0.0565262	0.0359343	0.0444674	0.214211	0.215256	0.0462012
OR509030	0.194617	0.209928	0.195833	0.202505	0.195833	0.197917	0.196875	0.209928	0.206004	0.202689	0.205791	0.132037	0.122027	0.195652	0.195833	0.202306	0.131417	0.13039	0.214064	0.201042
PP188697	0.0441932	0.036961	0	0.0525232	0	0.0349076	0.0338809	0.036961	0.0698869	0.0677618	0.0708419	0.210417	0.200211	0.0431655	0	0.0537746	0.208986	0.210031	0.0400411	0.0359343	0.195833
PP188698	0.072523	0.0674157	0.0699588	0.0876289	0.0699588	0.0730453	0.0740741	0.0674157	0.00204082	0.0397959	0.0346939	0.210363	0.197906	0.0715015	0.0699588	0.0890269	0.2079	0.2079	0.072523	0.0751029	0.206218	0.0699588
PP188703	0.0541369	0.00102041	0.0380267	0.0536082	0.0380267	0.0462487	0.0472765	0.00102041	0.0674157	0.0612245	0.0642857	0.218427	0.205236	0.0531154	0.0380267	0.0548087	0.21703	0.218069	0.0102041	0.0483042	0.20911	0.0380267	0.0685072
PP228840	0.0596095	0.0482546	0.0359343	0.0422245	0.0359343	0.00513347	0.00410678	0.0482546	0.0760534	0.0708419	0.0749487	0.213542	0.199157	0.0585817	0.0359343	0.0434333	0.212121	0.213166	0.0451745	0.00513347	0.198958	0.0359343	0.0761317	0.049332
PP228841	0.0596708	0.0483042	0.0359712	0.042268	0.0359712	0.00513875	0.004111	0.0483042	0.0761317	0.0709147	0.0750257	0.213764	0.199367	0.058642	0.0359712	0.0434783	0.212343	0.213389	0.045221	0.00513875	0.199166	0.0359712	0.0762101	0.0493827	0
PP564877	0.0579545	0.05	0.05	0	0.05	0.0375	0.0375	0.05	0.0863636	0.0784091	0.0852273	0.208238	0.196101	0.0602273	0.05	0.00114025	0.206659	0.207807	0.0522727	0.0409091	0.194508	0.05	0.0875995	0.0511364	0.0397727	0.039818
PP738869	0.0530612	0	0.036961	0.0525232	0.036961	0.0451745	0.0462012	0	0.0663265	0.0601427	0.0632008	0.220269	0.207113	0.0520408	0.036961	0.0537746	0.21888	0.219917	0.00917431	0.0472279	0.209928	0.036961	0.0674157	0.00102041	0.0482546	0.0483042	0.05
PP738870	0.0658436	0.0524691	0.0524691	0.0092688	0.0524691	0.0442387	0.0442387	0.0524691	0.0884774	0.0802469	0.0853909	0.219207	0.204641	0.0668724	0.0524691	0.0103413	0.217801	0.218848	0.0555556	0.0462963	0.202505	0.0524691	0.0895984	0.053553	0.0483539	0.0484037	0.0102273	0.0524691
Table S5 Uncorrected p-distances of the cox1 mtDNA alignment for selected sequences of family Echinostomatidae (Alignment 3). Sequences generated in this study are presented in bold.
	PX775911	PX775912	KP844722	PX775914	KU757307	PX775915	PX775916	PX775917	PX775918	MT013353	MT444914	MT994273	MT994274	MZ394505	MZ394506	MZ394507	MZ394508	MZ394509	NC_030518	PX775920	OQ543542	OQ543549	OQ543550	OQ543551	PP556555	PP738976	PP738977
PX775911
PX775912	0
KP844722	0.24933	0.24933
PX775914	0.00268097	0.00268097	0.252011
KU757307	0.525745	0.525745	0.550136	0.525745
PX775915	0.00536193	0.00536193	0.254692	0.00268097	0.525745
PX775916	0	0	0.24933	0.00268097	0.525745	0.00536193
PX775917	0.00268097	0.00268097	0.252011	0.00536193	0.528455	0.0080429	0.00268097
PX775918	0	0	0.24933	0.00268097	0.525745	0.00536193	0	0.00268097
MT013353	0	0	0.24933	0.00268097	0.525745	0.00536193	0	0.00268097	0
MT444914	0.533875	0.533875	0.555556	0.533875	0.0272953	0.533875	0.533875	0.536585	0.533875	0.533875
MT994273	0	0	0.24933	0.00268097	0.525745	0.00536193	0	0.00268097	0	0	0.533875
MT994274	0.00536193	0.00536193	0.24933	0.0080429	0.523035	0.0107239	0.00536193	0.0080429	0.00536193	0.00536193	0.531165	0.00536193
MZ394505	0.262735	0.262735	0.171582	0.265416	0.558266	0.262735	0.262735	0.265416	0.262735	0.262735	0.563686	0.262735	0.257373
MZ394506	0.262735	0.262735	0.174263	0.265416	0.558266	0.262735	0.262735	0.265416	0.262735	0.262735	0.563686	0.262735	0.257373	0.00536193
MZ394507	0.260054	0.260054	0.174263	0.262735	0.552846	0.260054	0.260054	0.262735	0.260054	0.260054	0.555556	0.260054	0.260054	0.190349	0.19571
MZ394508	0.260054	0.260054	0.174263	0.262735	0.552846	0.260054	0.260054	0.262735	0.260054	0.260054	0.555556	0.260054	0.260054	0.190349	0.19571	0
MZ394509	0.257373	0.257373	0.179625	0.260054	0.550136	0.257373	0.257373	0.260054	0.257373	0.257373	0.552846	0.257373	0.257373	0.19571	0.201072	0.0107239	0.0107239
NC_030518	0.24933	0.24933	0	0.252011	0.550136	0.254692	0.24933	0.252011	0.24933	0.24933	0.555556	0.24933	0.24933	0.171582	0.174263	0.174263	0.174263	0.179625
PX775920	0	0	0.24933	0.00268097	0.525745	0.00536193	0	0.00268097	0	0	0.533875	0	0.00536193	0.262735	0.262735	0.260054	0.260054	0.257373	0.24933
OQ543542	0.00268097	0.00268097	0.246649	0.00536193	0.528455	0.0080429	0.00268097	0.00536193	0.00268097	0.00268097	0.536585	0.00268097	0.0080429	0.265416	0.265416	0.262735	0.262735	0.260054	0.246649	0.00268097
OQ543549	0	0	0.24933	0.00268097	0.525745	0.00536193	0	0.00268097	0	0	0.533875	0	0.00536193	0.262735	0.262735	0.260054	0.260054	0.257373	0.24933	0	0.00268097
OQ543550	0.00268097	0.00268097	0.246649	0.00536193	0.528455	0.0080429	0.00268097	0.00536193	0.00268097	0.00268097	0.536585	0.00268097	0.0080429	0.265416	0.265416	0.262735	0.262735	0.260054	0.246649	0.00268097	0.00536193	0.00268097
OQ543551	0.0080429	0.0080429	0.254692	0.0107239	0.528455	0.0134048	0.0080429	0.0107239	0.0080429	0.0080429	0.531165	0.0080429	0.0134048	0.268097	0.268097	0.265416	0.265416	0.262735	0.254692	0.0080429	0.0107239	0.0080429	0.0107239
PP556555	0.0080429	0.0080429	0.24933	0.0107239	0.528455	0.0080429	0.0080429	0.0107239	0.0080429	0.0080429	0.536585	0.0080429	0.0134048	0.257373	0.257373	0.254692	0.254692	0.252011	0.24933	0.0080429	0.0107239	0.0080429	0.0107239	0.0160858
PP738976	0.120643	0.120643	0.252011	0.117962	0.552846	0.115282	0.120643	0.123324	0.120643	0.120643	0.555556	0.120643	0.123324	0.281501	0.276139	0.243968	0.243968	0.241287	0.252011	0.120643	0.123324	0.120643	0.123324	0.120643	0.117962
PP738977	0.117962	0.117962	0.252011	0.115282	0.550136	0.112601	0.117962	0.120643	0.117962	0.117962	0.552846	0.117962	0.120643	0.284182	0.27882	0.243968	0.243968	0.241287	0.252011	0.117962	0.120643	0.117962	0.120643	0.117962	0.115282	0.0080429
Table S6 Uncorrected p-distances of the nad1 mtDNA alignment for selected sequences of family Echinostomatidae (Alignment 4). Sequences generated in this study are presented in bold.
	PX763560	KP053262	MH369311	MK534340	MK534350	MK534361	MK534364	MK534366	MK534372	MK534375	MK534379	MK534396	MK534411	ON970211	OQ574001	OQ574003
PX763560
KP053262	0.282805
MH369311	0.307692	0.298643
MK534340	0.00452489	0.278281	0.303167
MK534350	0.242081	0.28733	0.303167	0.237557
MK534361	0.235294	0.289593	0.343891	0.235294	0.269231
MK534364	0.196833	0.251131	0.300905	0.192308	0.246606	0.237557
MK534366	0.264706	0.28733	0.28733	0.269231	0.28733	0.264706	0.221719
MK534372	0.00226244	0.280543	0.30543	0.00226244	0.239819	0.237557	0.19457	0.266968
MK534375	0.20362	0.255656	0.309955	0.199095	0.251131	0.239819	0.0180995	0.228507	0.201357
MK534379	0.239819	0.28733	0.294118	0.235294	0.0135747	0.271493	0.248869	0.289593	0.237557	0.253394
MK534396	0.00226244	0.280543	0.30543	0.00226244	0.239819	0.237557	0.19457	0.266968	0	0.201357	0.237557
MK534411	0.00226244	0.280543	0.30543	0.00226244	0.239819	0.237557	0.19457	0.266968	0	0.201357	0.237557	0
ON970211	0.00452489	0.278281	0.307692	0.00452489	0.237557	0.235294	0.192308	0.264706	0.00226244	0.199095	0.235294	0.00226244	0.00226244
OQ574001	0.196833	0.248869	0.30543	0.192308	0.248869	0.237557	0.0135747	0.230769	0.19457	0.00904977	0.251131	0.19457	0.19457	0.192308
OQ574003	0	0.282805	0.307692	0.00452489	0.242081	0.235294	0.196833	0.264706	0.00226244	0.20362	0.239819	0.00226244	0.00226244	0.00452489	0.196833
Table S7 Uncorrected p-distances of the 28S rDNA alignment for selected sequences of family Diplostomidae (Alignment 5). Sequences generated in this study are presented in bold.
	AF184264	PX759000	KF189071	KY513175	MF398337	MF398348	MF624786	MH521252	PX759003	MZ314157	MZ314169	MZ314171	MZ314185	MZ314188	MZ314189	MZ616380	OL435551	OL435554	OP714395	OQ672262	PQ738921
AF184264
PX759000	0.0612431
KF189071	0.0557587	0.00913242
KY513175	0.0246801	0.0621572	0.0603291
MF398337	0.059415	0.0219178	0.0237443	0.0639854
MF398348	0.00822669	0.0621572	0.0585009	0.0274223	0.0621572
MF624786	0.0575868	0.0200913	0.0219178	0.0621572	0.00182648	0.0603291
MH521252	0.0603291	0.0255708	0.0237443	0.0658135	0.0164384	0.0648995	0.0146119
PX759003	0.0612431	0	0.00913242	0.0621572	0.0219178	0.0621572	0.0200913	0.0255708
MZ314157	0.0530165	0.0410584	0.0429224	0.0557587	0.0484018	0.0539305	0.0465753	0.0474886	0.0410584
MZ314169	0.0530165	0.0428832	0.0429224	0.0575868	0.0502283	0.0539305	0.0484018	0.0493151	0.0428832	0.00182482
MZ314171	0.0521024	0.0419708	0.0420091	0.0566728	0.0493151	0.0530165	0.0474886	0.0502283	0.0419708	0.00273723	0.000912409
MZ314185	0.0566728	0.0200913	0.0182648	0.0603291	0.0146119	0.059415	0.0127854	0.00913242	0.0200913	0.0438356	0.0438356	0.0447489
MZ314188	0.0557587	0.0210046	0.0191781	0.059415	0.0155251	0.0585009	0.0136986	0.0100457	0.0210046	0.0429224	0.0429224	0.0438356	0.000913242
MZ314189	0.0575868	0.0210046	0.0191781	0.0630713	0.0136986	0.0603291	0.0118721	0.00821918	0.0210046	0.0447489	0.0447489	0.0456621	0.00273973	0.00365297
MZ616380	0.0493601	0.0428832	0.0447489	0.0521024	0.0493151	0.0502742	0.0474886	0.0502283	0.0428832	0.00821168	0.0100365	0.00912409	0.0465753	0.0456621	0.0474886
OL435551	0.0612431	0.0100365	0.0164384	0.0639854	0.0255708	0.0658135	0.0237443	0.0237443	0.0100365	0.0437956	0.0456204	0.044708	0.0200913	0.0210046	0.0228311	0.0456204
OL435554	0.0575868	0.0210046	0.0191781	0.0630713	0.0136986	0.0603291	0.0118721	0.00821918	0.0210046	0.0447489	0.0447489	0.0456621	0.00273973	0.00365297	0	0.0474886	0.0228311
OP714395	0.0612431	0.0100365	0.0164384	0.0639854	0.0255708	0.0658135	0.0237443	0.0237443	0.0100365	0.0437956	0.0456204	0.044708	0.0200913	0.0210046	0.0228311	0.0456204	0	0.0228311
OQ672262	0.0658135	0.020073	0.0237443	0.0676417	0.0347032	0.0685558	0.0328767	0.0273973	0.020073	0.0465328	0.0483577	0.0492701	0.0255708	0.026484	0.026484	0.0501825	0.0155109	0.026484	0.0155109
PQ738921	0.0658135	0.020073	0.0237443	0.0676417	0.0347032	0.0685558	0.0328767	0.0273973	0.020073	0.0465328	0.0483577	0.0492701	0.0255708	0.026484	0.026484	0.0501825	0.0155109	0.026484	0.0155109	0
Table S8 Uncorrected p-distances of the ITS1–5.8S–ITS2 rDNA alignment for selected sequences of family Diplostomidae (Alignment 6). Sequences generated in this study are presented in bold.
	PX759005	PX759007	PQ736521	OL435552	OK329921	MW001145	MW000985	MT951904	MT951903	MH521252	KY462838	KY462836	KY462835	KY462834	KX817188	KX817187	KT186804	KT175371	KT175370	KR863388	KR863387	KR863386	KR863385	KR863384	KR269765	KJ889011	KC685366	JX977839	JX977807	JX977786	JX494232	JX494231	JQ665459	FJ470401	FJ470400	FJ470398	FJ470397	FJ470394
PX759005
PX759007	0
PQ736521	0.0347368	0.0347368
OL435552	0.0589474	0.0589474	0.0640756
OK329921	0.0913921	0.0913921	0.0933192	0.0932203
MW001145	0.032666	0.032666	0.00104822	0.06204	0.0912951
MW000985	0.0904255	0.0904255	0.0923567	0.0901379	0.00740741	0.0903294
MT951904	0.0934183	0.0934183	0.095339	0.0952381	0.00105485	0.0933192	0.00951374
MT951903	0.0547945	0.0547945	0.06204	0.0115546	0.0911983	0.06	0.0859873	0.0932203
MH521252	0.0557895	0.0557895	0.0619748	0.00944386	0.0889831	0.0599369	0.0858961	0.0910053	0.00420168
KY462838	0.0262881	0.0262881	0.0346275	0.0587618	0.0932203	0.0336134	0.0922587	0.0952381	0.0567227	0.0577125
KY462836	0.0389884	0.0389884	0.00840336	0.06204	0.0923567	0.00630915	0.0913921	0.0943796	0.06	0.0599369	0.0388655
KY462835	0.0262881	0.0262881	0.0346275	0.0587618	0.0932203	0.0336134	0.0922587	0.0952381	0.0567227	0.0577125	0	0.0388655
KY462834	0.0389884	0.0389884	0.00840336	0.06204	0.0923567	0.00630915	0.0913921	0.0943796	0.06	0.0599369	0.0388655	0	0.0388655
KX817188	0.0410095	0.0410095	0.0451207	0.0650577	0.0963983	0.0441176	0.0943796	0.0984127	0.0598739	0.0598111	0.0377358	0.0514706	0.0377358	0.0514706
KX817187	0.0368421	0.0368421	0.0409664	0.0609244	0.0943796	0.0399579	0.0923567	0.0963983	0.0557308	0.0556723	0.0346275	0.0473186	0.0346275	0.0473186	0.00734523
KT186804	0.0557895	0.0557895	0.0619748	0.00944386	0.0889831	0.0599369	0.0858961	0.0910053	0.00420168	0	0.0577125	0.0599369	0.0577125	0.0599369	0.0598111	0.0556723
KT175371	0.0621053	0.0621053	0.072479	0.0356768	0.103814	0.0704522	0.097561	0.10582	0.0346639	0.0325289	0.0713536	0.0736067	0.0713536	0.0736067	0.0776495	0.0735294	0.0325289
KT175370	0.0652632	0.0652632	0.0756303	0.0398741	0.106992	0.0736067	0.100742	0.108995	0.0388655	0.0367261	0.0745016	0.0767613	0.0745016	0.0767613	0.0807975	0.0766807	0.0367261	0.00419727
KR863388	0.0325973	0.0325973	0.042061	0.0757098	0.101911	0.0410526	0.102019	0.102863	0.0736842	0.0746583	0.0367647	0.0484211	0.0367647	0.0484211	0.0535714	0.0494217	0.0746583	0.0851735	0.0883281
KR863387	0.0326316	0.0326316	0.0421053	0.0757895	0.102019	0.0410959	0.102128	0.102972	0.0737619	0.0747368	0.0368034	0.0484721	0.0368034	0.0484721	0.0536278	0.0494737	0.0747368	0.0852632	0.0884211	0
KR863386	0.0315457	0.0315457	0.0410095	0.0746583	0.101911	0.04	0.102019	0.102863	0.0726316	0.0736067	0.0357143	0.0473684	0.0357143	0.0473684	0.052521	0.0483701	0.0736067	0.084122	0.0872766	0.00104822	0.00104932
KR863385	0.032666	0.032666	0.0421496	0.0748156	0.102128	0.0411392	0.102236	0.103082	0.0737619	0.0737619	0.0368421	0.0485232	0.0368421	0.0485232	0.0536842	0.0495258	0.0737619	0.0842993	0.0874605	0	0	0.00105042
KR863384	0.0315457	0.0315457	0.0410095	0.0746583	0.101911	0.04	0.102019	0.102863	0.0726316	0.0736067	0.0357143	0.0473684	0.0357143	0.0473684	0.052521	0.0483701	0.0736067	0.084122	0.0872766	0.00104822	0.00104932	0	0.00105042
KR269765	0.0903294	0.0903294	0.0933192	0.092161	0	0.0912951	0.00740741	0.0021097	0.0901379	0.0879237	0.092161	0.0923567	0.092161	0.0923567	0.095339	0.0933192	0.0879237	0.102754	0.105932	0.100849	0.100956	0.100849	0.101064	0.100849
KJ889011	0.0904255	0.0904255	0.0923567	0.0933192	0	0.0903294	0.00741525	0.00105597	0.0902335	0.088017	0.0933192	0.0913921	0.0933192	0.0913921	0.0954401	0.0934183	0.088017	0.103924	0.107105	0.100956	0.101064	0.100956	0.101171	0.100956	0
KC685366	0.0189873	0.0189873	0.0326316	0.0652632	0.0977683	0.0316122	0.0978723	0.0997877	0.0590095	0.06	0.0252366	0.0389884	0.0252366	0.0389884	0.0389064	0.0347368	0.06	0.0673684	0.0705263	0.0358272	0.035865	0.0347734	0.0359029	0.0347734	0.0967056	0.0968085
JX977839	0.136606	0.136606	0.153355	0.13951	0.14086	0.151386	0.139935	0.142857	0.139659	0.140575	0.143617	0.15565	0.143617	0.15565	0.149841	0.146965	0.140575	0.144835	0.149095	0.151386	0.151547	0.15032	0.150641	0.15032	0.14086	0.141012	0.146211
JX977807	0.157951	0.157951	0.168264	0.155485	0.151613	0.166311	0.1507	0.153598	0.156716	0.157614	0.162766	0.167377	0.162766	0.167377	0.171095	0.169329	0.157614	0.162939	0.167199	0.166311	0.166489	0.166311	0.165598	0.166311	0.151613	0.151776	0.168623	0.0665962
JX977786	0.148663	0.148663	0.157951	0.140875	0.146552	0.155983	0.147789	0.148547	0.138889	0.139808	0.15032	0.157051	0.15032	0.157051	0.157614	0.155816	0.139808	0.151547	0.155816	0.162393	0.162567	0.161325	0.16167	0.161325	0.146552	0.145631	0.158289	0.0746269	0.098081
JX494232	0.0912951	0.0912951	0.0932203	0.0910053	0.00739176	0.0911983	0	0.00949367	0.0868644	0.0867725	0.0931217	0.0922587	0.0931217	0.0922587	0.0941799	0.092161	0.0867725	0.0984127	0.101587	0.101803	0.101911	0.101803	0.102019	0.101803	0.00739176	0.00739958	0.0976645	0.139635	0.150376	0.14747
JX494231	0.0944798	0.0944798	0.0985169	0.104762	0.0349206	0.0965005	0.0317797	0.0369979	0.0974576	0.0984127	0.0962963	0.0943796	0.0962963	0.0943796	0.0973545	0.095339	0.0984127	0.108995	0.112169	0.104984	0.105096	0.104984	0.105207	0.104984	0.0349206	0.0338983	0.102972	0.146838	0.158628	0.153929	0.0327696
JQ665459	0.0336842	0.0336842	0.00104712	0.0630252	0.0922587	0	0.0912951	0.0942797	0.0609884	0.0609244	0.0335782	0.00735294	0.0335782	0.00735294	0.0440714	0.039916	0.0609244	0.0714286	0.0745798	0.0410095	0.0410526	0.0399579	0.0410959	0.0399579	0.0922587	0.0912951	0.0315789	0.15229	0.167199	0.156884	0.092161	0.0974576
FJ470401	0.00105152	0.00105152	0.0368034	0.0609884	0.0934183	0.0347368	0.0924548	0.0954401	0.0568421	0.0578339	0.0273109	0.0410526	0.0273109	0.0410526	0.0430672	0.0389064	0.0578339	0.064143	0.0672976	0.0336134	0.0336488	0.032563	0.0336842	0.032563	0.0923567	0.0924548	0.0200211	0.137527	0.157783	0.149573	0.0933192	0.0965005	0.0357518
FJ470400	0.0189673	0.0189673	0.0325973	0.0651945	0.0976645	0.0315789	0.0977683	0.0996819	0.0589474	0.0599369	0.0252101	0.0389474	0.0252101	0.0389474	0.0388655	0.0347003	0.0599369	0.0672976	0.0704522	0.0357895	0.0358272	0.0347368	0.035865	0.0347368	0.096603	0.0967056	0	0.146055	0.168443	0.15812	0.097561	0.102863	0.0315457	0.02
FJ470398	0	0	0.0357518	0.0599369	0.0923567	0.0336842	0.0913921	0.0943796	0.0557895	0.0567823	0.0262605	0.04	0.0262605	0.04	0.0420168	0.0378549	0.0567823	0.0630915	0.0662461	0.032563	0.0325973	0.0315126	0.0326316	0.0315126	0.0912951	0.0913921	0.0189673	0.137527	0.157783	0.149573	0.0922587	0.0954401	0.0347003	0.00105042	0.0189474
FJ470397	0.0210748	0.0210748	0.0347003	0.0672976	0.0997877	0.0336842	0.0998937	0.101803	0.0610526	0.06204	0.0273109	0.0410526	0.0273109	0.0410526	0.0409664	0.0368034	0.06204	0.0694006	0.0725552	0.0378947	0.0379347	0.0368421	0.0379747	0.0368421	0.0987261	0.098831	0.00210305	0.148188	0.170576	0.160256	0.0996819	0.104984	0.0336488	0.0221053	0.00210084	0.0210526
FJ470394	0.0189673	0.0189673	0.0325973	0.0651945	0.0976645	0.0315789	0.0977683	0.0996819	0.0589474	0.0599369	0.0252101	0.0389474	0.0252101	0.0389474	0.0388655	0.0347003	0.0599369	0.0672976	0.0704522	0.0357895	0.0358272	0.0347368	0.035865	0.0347368	0.096603	0.0967056	0	0.146055	0.168443	0.15812	0.097561	0.102863	0.0315457	0.02	0	0.0189474	0.00210084
Table S9 Uncorrected p-distances of the cox1 mtDNA alignment for selected sequences of family Diplostomidae (Alignment 7). Sequences generated in this study are presented in bold.
	OL439179	KR271523	KR271522	KR271520	KR271521	KR271519	KR271516	KR271512	KR271511	KF809494	KF809488	KC685358	KC685356	KC685348	KC685347	FJ477223	MZ323307	OR892362	KC685328	KR271495	KC685344	MZ323302	KR271480	PQ560820	MZ323280	OR831226	KT334180	KY207576	KT334181	PX775919	PX775913
OL439179
KR271523	0.119332
KR271522	0.116667	0.00477327
KR271520	0.116667	0.116945	0.119048
KR271521	0.119048	0.119332	0.121429	0.00238095
KR271519	0.12381	0.0859189	0.0857143	0.130952	0.133333
KR271516	0.121429	0.0835322	0.0833333	0.128571	0.130952	0.00238095
KR271512	0.0785714	0.102625	0.102381	0.102381	0.104762	0.104762	0.102381
KR271511	0.0809524	0.105012	0.104762	0.104762	0.107143	0.107143	0.104762	0.00238095
KF809494	0.104762	0.109785	0.107143	0.12381	0.12619	0.12619	0.12381	0.107143	0.107143
KF809488	0.104762	0.112172	0.109524	0.12381	0.12619	0.121429	0.119048	0.107143	0.107143	0.00714286
KC685358	0.142857	0.140811	0.138095	0.12381	0.12619	0.142857	0.140476	0.133333	0.133333	0.104762	0.102381
KC685356	0.147619	0.140811	0.138095	0.12619	0.128571	0.142857	0.140476	0.133333	0.133333	0.107143	0.104762	0.00952381
KC685348	0.130952	0.114558	0.114286	0.128571	0.12619	0.140476	0.138095	0.121429	0.12381	0.114286	0.111905	0.121429	0.12619
KC685347	0.128571	0.119332	0.119048	0.130952	0.128571	0.135714	0.133333	0.12381	0.12619	0.109524	0.107143	0.119048	0.12381	0.0047619
FJ477223	0.0880952	0.114558	0.114286	0.121429	0.12381	0.121429	0.119048	0.0785714	0.0809524	0.12619	0.128571	0.133333	0.142857	0.138095	0.140476
MZ323307	0.0857143	0.112172	0.111905	0.119048	0.121429	0.119048	0.116667	0.0761905	0.0785714	0.12381	0.12619	0.130952	0.140476	0.135714	0.138095	0.00238095
OR892362	0.128571	0.126492	0.128571	0.135714	0.133333	0.133333	0.130952	0.119048	0.121429	0.102381	0.102381	0.130952	0.133333	0.135714	0.138095	0.128571	0.12619
KC685328	0.12381	0.126492	0.128571	0.140476	0.138095	0.138095	0.135714	0.119048	0.121429	0.102381	0.102381	0.130952	0.133333	0.135714	0.138095	0.12381	0.121429	0.0047619
KR271495	0.12381	0.0787589	0.0785714	0.12381	0.121429	0.104762	0.102381	0.109524	0.109524	0.12381	0.128571	0.121429	0.12381	0.12619	0.128571	0.114286	0.111905	0.135714	0.135714
KC685344	0.12619	0.131265	0.133333	0.107143	0.109524	0.140476	0.138095	0.119048	0.119048	0.111905	0.111905	0.12381	0.121429	0.111905	0.116667	0.133333	0.130952	0.121429	0.12619	0.142857
MZ323302	0.0928571	0.105012	0.104762	0.107143	0.109524	0.114286	0.111905	0.0809524	0.0833333	0.1	0.104762	0.121429	0.128571	0.142857	0.140476	0.0857143	0.0833333	0.121429	0.12619	0.109524	0.142857
KR271480	0.135714	0.143198	0.145238	0.116667	0.119048	0.142857	0.140476	0.145238	0.147619	0.119048	0.116667	0.142857	0.142857	0.116667	0.116667	0.140476	0.138095	0.133333	0.138095	0.154762	0.116667	0.145238
PQ560820	0.135714	0.138425	0.140476	0.116667	0.119048	0.138095	0.135714	0.140476	0.142857	0.114286	0.111905	0.138095	0.138095	0.111905	0.111905	0.135714	0.133333	0.128571	0.133333	0.15	0.116667	0.140476	0.0047619
MZ323280	0.121429	0.133652	0.133333	0.12619	0.12381	0.119048	0.116667	0.121429	0.12381	0.12381	0.12619	0.154762	0.152381	0.128571	0.12619	0.135714	0.133333	0.147619	0.152381	0.128571	0.133333	0.121429	0.147619	0.142857
OR831226	0.109524	0.131265	0.130952	0.128571	0.130952	0.15	0.147619	0.128571	0.130952	0.116667	0.119048	0.157143	0.154762	0.140476	0.142857	0.128571	0.12619	0.145238	0.145238	0.133333	0.135714	0.135714	0.138095	0.138095	0.111905
KT334180	0.190476	0.195704	0.195238	0.185714	0.183333	0.17381	0.171429	0.2	0.197619	0.188095	0.185714	0.197619	0.202381	0.178571	0.17381	0.202381	0.2	0.2	0.204762	0.180952	0.2	0.183333	0.195238	0.195238	0.180952	0.197619
KY207576	0.192857	0.174224	0.17381	0.192857	0.195238	0.17619	0.17381	0.17619	0.178571	0.180952	0.180952	0.188095	0.192857	0.207143	0.211905	0.190476	0.188095	0.197619	0.2	0.17619	0.2	0.161905	0.197619	0.192857	0.178571	0.197619	0.140476
KT334181	0.171838	0.179426	0.181384	0.169451	0.167064	0.200477	0.198091	0.159905	0.162291	0.193317	0.193317	0.207637	0.207637	0.176611	0.176611	0.178998	0.176611	0.195704	0.195704	0.188544	0.198091	0.181384	0.193317	0.193317	0.188544	0.174224	0.164678	0.157518
PX775919	0.142857	0.140811	0.138095	0.119048	0.121429	0.142857	0.140476	0.135714	0.135714	0.104762	0.102381	0.0047619	0.0142857	0.121429	0.119048	0.130952	0.128571	0.130952	0.130952	0.121429	0.121429	0.116667	0.140476	0.135714	0.154762	0.154762	0.197619	0.183333	0.205251
PX775913	0.142857	0.138425	0.135714	0.12381	0.12619	0.140476	0.138095	0.135714	0.135714	0.104762	0.102381	0.0047619	0.00952381	0.121429	0.119048	0.135714	0.133333	0.130952	0.130952	0.121429	0.12619	0.121429	0.142857	0.138095	0.154762	0.157143	0.197619	0.188095	0.207637	0.0047619
Table S10 Uncorrected p-distances of the cox1 mtDNA alignment for selected sequences of family Planorbidae (Gastropoda) (Alignment 8). Sequences generated in this study are presented in bold.
	MH037073	GU451746	AM286318	MT707362	ON112302	MN551516	OP242174	ON112314	AM286298	AM921819	ON112311	ON112309	ON112310	ON112304	MT707392	AM921836	AM921815	AM921847	AM286307	AM921814	AM286296	PX776008	PX776006	PX776007
MH037073
GU451746	0
AM286318	0.153704	0.153704
MT707362	0.164815	0.164815	0.0981481
ON112302	0.17037	0.17037	0.0981481	0.00740741
MN551516	0.151852	0.151852	0.0962963	0.0240741	0.0314815
OP242174	0.153704	0.153704	0.103704	0.0259259	0.0333333	0.00925926
ON112314	0.151852	0.151852	0.101852	0.0240741	0.0314815	0.00740741	0.00185185
AM286298	0.146296	0.146296	0.0907407	0.111111	0.116667	0.107407	0.111111	0.109259
AM921819	0.162963	0.162963	0.124074	0.131481	0.137037	0.131481	0.135185	0.133333	0.1
ON112311	0.161111	0.161111	0.103704	0.0722222	0.0759259	0.0666667	0.0722222	0.0703704	0.116667	0.124074
ON112309	0.162963	0.162963	0.105556	0.0462963	0.0481481	0.0444444	0.05	0.0481481	0.101852	0.131481	0.0759259
ON112310	0.162963	0.162963	0.103704	0.0444444	0.05	0.0425926	0.0481481	0.0462963	0.1	0.125926	0.0796296	0.012963
ON112304	0.162963	0.162963	0.103704	0.0222222	0.0296296	0.0222222	0.0240741	0.0222222	0.114815	0.127778	0.0722222	0.0537037	0.0481481
MT707392	0.166667	0.166667	0.101852	0.0388889	0.0425926	0.0314815	0.0407407	0.0388889	0.116667	0.140741	0.0777778	0.0574074	0.0481481	0.037037
AM921836	0.153704	0.153704	0.105556	0.0277778	0.0351852	0.0203704	0.0222222	0.0203704	0.109259	0.133333	0.0703704	0.0537037	0.0481481	0.0259259	0.0351852
AM921815	0.161111	0.161111	0.111111	0.135185	0.137037	0.12963	0.135185	0.133333	0.1	0.122222	0.138889	0.133333	0.131481	0.133333	0.137037	0.12963
AM921847	0.15	0.15	0.107407	0.12963	0.12963	0.125926	0.12963	0.127778	0.0555556	0.114815	0.131481	0.12963	0.127778	0.131481	0.131481	0.127778	0.109259
AM286307	0.159259	0.159259	0.122222	0.142593	0.148148	0.142593	0.142593	0.140741	0.105556	0.125926	0.138889	0.151852	0.140741	0.144444	0.142593	0.137037	0.118519	0.101852
AM921814	0.17037	0.17037	0.114815	0.127778	0.133333	0.124074	0.12963	0.127778	0.1	0.1	0.12963	0.133333	0.127778	0.127778	0.135185	0.125926	0.127778	0.109259	0.1
AM286296	0.164815	0.164815	0.112963	0.127778	0.12963	0.127778	0.127778	0.12963	0.0703704	0.124074	0.131481	0.133333	0.127778	0.12963	0.12963	0.131481	0.109259	0.0796296	0.111111	0.127778
PX776008	0.161111	0.161111	0.0981481	0.00925926	0.0166667	0.0203704	0.0240741	0.0222222	0.107407	0.127778	0.0685185	0.0462963	0.0444444	0.0203704	0.0351852	0.0240741	0.131481	0.127778	0.142593	0.127778	0.125926
PX776006	0.162963	0.162963	0.109259	0.0462963	0.05	0.0407407	0.0444444	0.0425926	0.12037	0.146296	0.0888889	0.0611111	0.0592593	0.0481481	0.0555556	0.0555556	0.140741	0.135185	0.161111	0.142593	0.142593	0.0407407
PX776007	0.162963	0.162963	0.105556	0.0462963	0.0518519	0.0444444	0.05	0.0481481	0.0981481	0.12963	0.0777778	0.0148148	0.00555556	0.05	0.05	0.05	0.133333	0.125926	0.142593	0.131481	0.125926	0.0462963	0.0611111
[truncated: 4 more columns]
